# Supplementary material for: Occurrence of Biogenic Amines in Wines from the Central European Region (Zone B) and Evaluation of Their Safety
Source: Foods. 2023 Apr 28;12(9):1835. doi: 10.3390/foods12091835 (PMC10178851; doi:10.3390/foods12091835)
Supplement: Supplementary file 1 [file foods-12-01835-s001.zip]

Archive with 1 entries (1 files):
- foods-2318220-supplementary.pdf
